# Supplementary material for: Tumor Immune Microenvironment Characterization of Primary Lung Adenocarcinoma and Lymph Node Metastases
Source: Biomed Res Int. 2021 Jul 10;2021:5557649. doi: 10.1155/2021/5557649 (PMC8292094; doi:10.1155/2021/5557649)
Supplement: Supplementary Materials — Table S1: baseline characteristics of the LUAD patients (n = 24), from whom the primary cancer tissue was analyzed. Table S2: baseline characteristics of the LUAD patients (n = 33), from whom the lymph node metastases were analyzed. [file 5557649.f1.zip]

Archive with 3 entries (3 files):
- FigureS1-Supplemental Files.pptx
- new Table S1-Supplemental Files.docx
- new Table S2-Supplemental Files.docx
